# Supplementary material for: Application of Thyroid Hormones in Women’s Hair for the Non-Invasive Prediction of Graves’ Disease
Source: Biomolecules. 2025 Feb 28;15(3):353. doi: 10.3390/biom15030353 (PMC11940391; doi:10.3390/biom15030353)
Supplement: Supplementary file 1 [file biomolecules-15-00353-s001.zip]

Archive with 1 entries (1 files):
- biomolecules-3452542-supplementary.pdf
